# Supplementary material for: Description of a second South American species in the Malagasy earwig genus Mesodiplatys from a cave habitat, with notes on the definition of Haplodiplatyidae (Insecta, Dermaptera)
Source: Zookeys. 2018 Oct 15;(790):87–100. doi: 10.3897/zookeys.790.27193 (PMC6198028; doi:10.3897/zookeys.790.27193)
Supplement: XML Treatment for Mesodiplatys falcifer [file zookeys.790.27193-treatment1.xml]

<!DOCTYPE tp:taxon-treatment
  PUBLIC "-//TaxonX//DTD Taxonomic Treatment Publishing DTD v0 20100105//EN" "tax-treatment-NSO.dtd">
<tp:taxon-treatment xmlns:tp="http://www.plazi.org/taxpub"><tp:treatment-meta><kwd-group><label>Taxon classification</label><kwd><named-content xmlns:xlink="http://www.w3.org/1999/xlink" content-type="kingdom">Animalia</named-content></kwd><kwd><named-content xmlns:xlink="http://www.w3.org/1999/xlink" content-type="order">Dermaptera</named-content></kwd><kwd><named-content xmlns:xlink="http://www.w3.org/1999/xlink" content-type="family">Diplatyidae</named-content></kwd></kwd-group><mixed-citation publication-type="journal"><person-group><name><surname>Kamimura</surname><given-names>Yoshitaka</given-names></name><name><surname>Ferreira</surname><given-names>Rodrigo L.</given-names></name></person-group><article-title>Description of a second South American species in the Malagasy earwig genus <italic><tp:taxon-name><tp:taxon-name-part taxon-name-part-type="genus" reg="Mesodiplatys">Mesodiplatys</tp:taxon-name-part></tp:taxon-name></italic> from a cave habitat, with notes on the definition of <tp:taxon-name><tp:taxon-name-part taxon-name-part-type="family">Haplodiplatyidae</tp:taxon-name-part></tp:taxon-name> (<tp:taxon-name><tp:taxon-name-part taxon-name-part-type="class">Insecta</tp:taxon-name-part></tp:taxon-name>, <tp:taxon-name><tp:taxon-name-part taxon-name-part-type="order">Dermaptera</tp:taxon-name-part></tp:taxon-name>)</article-title><source>Zookeys</source><day>15</day><month>10</month><year>2018</year><volume>2018</volume><issue>790</issue><fpage>87</fpage><lpage>100</lpage><pub-id pub-id-type="doi">10.3897/zookeys.790.27193</pub-id></mixed-citation></tp:treatment-meta><tp:nomenclature><tp:taxon-name>
                    <tp:taxon-name-part taxon-name-part-type="genus" reg="Mesodiplatys">Mesodiplatys</tp:taxon-name-part>
                    <tp:taxon-name-part taxon-name-part-type="species" reg="falcifer">falcifer</tp:taxon-name-part>
                    <object-id xmlns:xlink="http://www.w3.org/1999/xlink" content-type="zoobank" xlink:type="simple">http://zoobank.org/2BE92C3E-D821-4593-BF57-11D44A027CE5</object-id>
                  </tp:taxon-name><tp:taxon-authority>Kamimura</tp:taxon-authority><tp:taxon-status xmlns:xlink="http://www.w3.org/1999/xlink" xlink:type="simple">sp. n.</tp:taxon-status><xref ref-type="fig" rid="F1">Figs 1–6</xref><xref ref-type="fig" rid="F2">, 7–14</xref></tp:nomenclature><tp:treatment-sec sec-type="material" id="SECID0EBNAC"><title>Material examined.</title><p>Holotype ♂, ‘Lapa dos Peixes II | (UTM 612750, 8971635) | Carinhanha municipality,| Bahia, Brasil’, ‘<abbrev xmlns:xlink="http://www.w3.org/1999/xlink" content-type="institution" xlink:title="Subterranean Invertebrate Collection of Lavras" id="ABBRID0EHNAC" xlink:type="simple">ISLA</abbrev> 46682’, ‘15.x.2017 | Coleta Geral (general sampling), Ferreira R.L. leg.’, ‘HOLOTYPE (male) | <italic><tp:taxon-name><tp:taxon-name-part taxon-name-part-type="genus" reg="Mesodiplatys">Mesodiplatys</tp:taxon-name-part><tp:taxon-name-part taxon-name-part-type="species" reg="falcifer">falcifer</tp:taxon-name-part></tp:taxon-name></italic> | sp. nov. | Det. Y. Kamimura 2018’.</p></tp:treatment-sec><tp:treatment-sec sec-type="diagnosis" id="SECID0EXNAC"><title>Diagnosis.</title><p><italic><tp:taxon-name><tp:taxon-name-part taxon-name-part-type="genus" reg="Mesodiplatys">Mesodiplatys</tp:taxon-name-part><tp:taxon-name-part taxon-name-part-type="species" reg="falcifer">falcifer</tp:taxon-name-part></tp:taxon-name></italic> sp. n. is a small-sized species with a slender abdomen and simple forceps. This species differs all other species of <italic><tp:taxon-name><tp:taxon-name-part taxon-name-part-type="genus" reg="Mesodiplatys">Mesodiplatys</tp:taxon-name-part></tp:taxon-name></italic> with the combination of the following characters: the sickle-shaped sclerite in the penis lobe; notably short parameres lacking dentiform curvature near base on inner margin and its articulation with main body of genitalia perpendicular to its anterior-posterior axis; notably large eyes; and uniformly pale pronotum and darker tegmina.</p></tp:treatment-sec><tp:treatment-sec sec-type="description" id="SECID0EPOAC"><title>Description.</title><p><bold><italic>Male</italic></bold> (holotype, Figure <xref ref-type="fig" rid="F2">7</xref>). Measurements are shown in Table <xref ref-type="table" rid="T1">1</xref>. Body color generally amber except for 3<sup>rd</sup> antennal segment and beyond, distal third of femur, basal half of tibia, tegmina (except for region around scutellum), fustis of wings, dorsal side of 7<sup>th</sup> abdominal segments and beyond, and lateral sides of 6<sup>th</sup> abdominal segment dark brown. Head and 1<sup>st</sup> and 2<sup>nd</sup> antennal segments black. Forceps reddish brown. Abdomen and forceps densely pubescent.</p><!--PageBreak--><table-wrap id="T1" position="float" orientation="portrait"><label>Table 1.</label><caption><p>Measurements of the male holotype of <italic><tp:taxon-name><tp:taxon-name-part taxon-name-part-type="genus" reg="Mesodiplatys">Mesodiplatys</tp:taxon-name-part><tp:taxon-name-part taxon-name-part-type="species" reg="falcifer">falcifer</tp:taxon-name-part></tp:taxon-name></italic> sp. n. (mm) in comparison with those of the South American congener <italic><tp:taxon-name><tp:taxon-name-part taxon-name-part-type="genus" reg="Mesodiplatys">M.</tp:taxon-name-part><tp:taxon-name-part taxon-name-part-type="species" reg="venado">venado</tp:taxon-name-part></tp:taxon-name></italic> (Anisyutkin, 2014).</p></caption><table id="TID0EJMAG" rules="all"><tbody><tr><th rowspan="1" colspan="1"/><th rowspan="1" colspan="1"><italic><tp:taxon-name><tp:taxon-name-part taxon-name-part-type="genus" reg="Mesodiplatys">M.</tp:taxon-name-part><tp:taxon-name-part taxon-name-part-type="species" reg="falcifer">falcifer</tp:taxon-name-part></tp:taxon-name></italic> sp. n. (A)</th><th rowspan="1" colspan="1"><italic><tp:taxon-name><tp:taxon-name-part taxon-name-part-type="genus" reg="Mesodiplatys">M.</tp:taxon-name-part><tp:taxon-name-part taxon-name-part-type="species" reg="venado">venado</tp:taxon-name-part></tp:taxon-name></italic> (B)</th><th rowspan="1" colspan="1">Ratio (A/B)</th></tr><tr><td rowspan="1" colspan="4">
                            <bold><italic>Length</italic></bold>
                          </td></tr><tr><td rowspan="1" colspan="1">Body without forceps</td><td rowspan="1" colspan="1">8</td><td rowspan="1" colspan="1">-</td><td rowspan="1" colspan="1">-</td></tr><tr><td rowspan="1" colspan="1">Head</td><td rowspan="1" colspan="1">1.1</td><td rowspan="1" colspan="1">1.5</td><td rowspan="1" colspan="1">0.73</td></tr><tr><td rowspan="1" colspan="1">Pronotum</td><td rowspan="1" colspan="1">0.87</td><td rowspan="1" colspan="1">1.0</td><td rowspan="1" colspan="1">0.87</td></tr><tr><td rowspan="1" colspan="1">Tegmen</td><td rowspan="1" colspan="1">2.3</td><td rowspan="1" colspan="1">2.9</td><td rowspan="1" colspan="1">0.79</td></tr><tr><td rowspan="1" colspan="1">Fore/mid/hind femur</td><td rowspan="1" colspan="1">1.5/1.8/2.2</td><td rowspan="1" colspan="1">1.6/2.0/2.2</td><td rowspan="1" colspan="1">0.94/0.90/1.0</td></tr><tr><td rowspan="1" colspan="1">Fore/mid/hind tibia</td><td rowspan="1" colspan="1">1.5/1.5/2.0</td><td rowspan="1" colspan="1">1.7/1.8/2.2</td><td rowspan="1" colspan="1">0.88/0.83/0.90</td></tr><tr><td rowspan="1" colspan="1">Forceps</td><td rowspan="1" colspan="1">1.3</td><td rowspan="1" colspan="1">1.8</td><td rowspan="1" colspan="1">0.72</td></tr><tr><td rowspan="1" colspan="4">
                            <bold><italic>Width</italic></bold>
                          </td></tr><tr><td rowspan="1" colspan="1">Head</td><td rowspan="1" colspan="1">1.2</td><td rowspan="1" colspan="1">1.7</td><td rowspan="1" colspan="1">0.71</td></tr><tr><td rowspan="1" colspan="1">Pronorum</td><td rowspan="1" colspan="1">0.76</td><td rowspan="1" colspan="1">1.1</td><td rowspan="1" colspan="1">0.69</td></tr><tr><td rowspan="1" colspan="1">Tegmen</td><td rowspan="1" colspan="1">0.66</td><td rowspan="1" colspan="1">0.9</td><td rowspan="1" colspan="1">0.73</td></tr><tr><td rowspan="1" colspan="1">Ultimate tergite</td><td rowspan="1" colspan="1">0.80</td><td rowspan="1" colspan="1">1.2</td><td rowspan="1" colspan="1">0.67</td></tr></tbody></table></table-wrap><p>Head (Figs <xref ref-type="fig" rid="F1">1</xref>, <xref ref-type="fig" rid="F2">8</xref>) slightly longer than width, widest in eye region; frons tumid but weakly depressed at apex; occiput strongly and widely depressed; transverse and median sutures visible but not conspicuous; posterior margin strongly emarginated in middle with a pair of semi-oval tubercles lateral to median suture, of which outer-anterior angle protrudes dorsally as small papilla; post-ocular carina conspicuous as oblong swelling; lateral margins of post-ocular region bordered by strong bristles. Eyes conspicuously prominent, eye length 2.5 times the post-ocular length (<abbrev xmlns:xlink="http://www.w3.org/1999/xlink" xlink:title="eye length" xlink:type="simple">EL</abbrev>/<abbrev xmlns:xlink="http://www.w3.org/1999/xlink" xlink:title="post-ocular length" xlink:type="simple">POL</abbrev>, measured along anterior-posterior axis as shown in Figure <xref ref-type="fig" rid="F1">1</xref>; Table <xref ref-type="table" rid="T2">2</xref>). Antennae (Figs <xref ref-type="fig" rid="F1">2</xref>, <xref ref-type="fig" rid="F2">8</xref>) comprise 19 segments: segment I stout, expanded apically, length almost half of distance between antennal bases; segment II shorter than width; segment III twice as long as width; segment IV 1.5 times longer than width; segment V almost as long as III; <!--PageBreak--><!--PageBreak-->remaining segments gradually lengthening. Pronotum (Figs <xref ref-type="fig" rid="F1">1</xref>, <xref ref-type="fig" rid="F2">8</xref>) slightly longer than broad; anterior margin almost straight; humeral angles strong; sides weakly narrow posteriorly; posterior margin broadly rounded; median sulcus visible but not distinct; prozona weakly raised. Tegmina (Figs <xref ref-type="fig" rid="F1">1</xref>, <xref ref-type="fig" rid="F2">8</xref>) well developed, approx. twice as wide as pronotum, 2.5 times as long as pronotum, broad triangular scutellum visible. Mesonotum with well-developed spiny ridge (a component of tegmina locking device sensu <xref ref-type="bibr" rid="B15">Haas 1995</xref>). Wings (Figure <xref ref-type="fig" rid="F1">1</xref>) well developed. Legs slender, notably long (Table <xref ref-type="table" rid="T1">1</xref>); hind tarsi with segments I and II 3–3.5 times as long as III, claw with small arolium. Prosternum elongated, semi-rectangular, not constricted at middle; mesosternum hexagonal; metasternum semi-oval, narrowing posteriorly, posterior margin emarginated (Figure <xref ref-type="fig" rid="F1">3</xref>). Abdomen long, cylindrical, segments VIII and IX slightly expanded. Penul<!--PageBreak-->timate sternite (= sternite IX) elongated (Figs <xref ref-type="fig" rid="F1">4</xref>, <xref ref-type="fig" rid="F2">11</xref>), posterior margin almost truncate with rounded angles, regions at base of forceps weakly raised. Ultimate tergite (= tergite X) moderately inflated (Figs <xref ref-type="fig" rid="F1">5</xref>, <xref ref-type="fig" rid="F2">10</xref>), semi-oval, narrowing and sloping posteriorly. Forceps (cerci; Figs <xref ref-type="fig" rid="F1">5</xref>, <xref ref-type="fig" rid="F2">10</xref>, <xref ref-type="fig" rid="F2">11</xref>) slender, almost straight, densely pubescent especially on inner margins, tapering and weakly curving inward apically, inner margin with small tooth. Genitalia (Figs <xref ref-type="fig" rid="F1">6</xref>, <xref ref-type="fig" rid="F2">12–14</xref>), virga consists of bifurcated thin tubes, approx. three times as long as penis lobe, and 1.2 times as long as main part of genitalia (from base to distal end of paramere), spherical vesicle at base followed by short common duct; penis lobe also encloses sickle-shaped sclerite in characteristic swelling; parameres short, simple, triangular, distal part curving dorsally with many short spines near apex.</p><table-wrap id="T2" position="float" orientation="portrait"><label>Table 2.</label><caption><p>Eye length (<abbrev xmlns:xlink="http://www.w3.org/1999/xlink" xlink:title="eye length" xlink:type="simple">EL</abbrev>) relative to post-ocular length (<abbrev xmlns:xlink="http://www.w3.org/1999/xlink" xlink:title="post-ocular length" xlink:type="simple">POL</abbrev>) in male <italic><tp:taxon-name><tp:taxon-name-part taxon-name-part-type="genus" reg="Mesodiplatys">Mesodiplatys</tp:taxon-name-part></tp:taxon-name></italic> species. Measurements are as shown in Figure <xref ref-type="fig" rid="F1">1</xref>.</p></caption><table id="TID0EIVAG" rules="all"><tbody><tr><th rowspan="1" colspan="1"/><th rowspan="1" colspan="1">Ratio (<abbrev xmlns:xlink="http://www.w3.org/1999/xlink" xlink:title="eye length" xlink:type="simple">EL</abbrev>/<abbrev xmlns:xlink="http://www.w3.org/1999/xlink" xlink:title="post-ocular length" xlink:type="simple">POL</abbrev>)</th><th rowspan="1" colspan="1">Source image used for measurement</th></tr><tr><td rowspan="1" colspan="3">
                            <bold>South American species</bold>
                          </td></tr><tr><td rowspan="1" colspan="1">
                            <italic><tp:taxon-name>
                                <tp:taxon-name-part taxon-name-part-type="genus" reg="Mesodiplatys">M.</tp:taxon-name-part>
                                <tp:taxon-name-part taxon-name-part-type="species" reg="venado">venado</tp:taxon-name-part>
                              </tp:taxon-name></italic>
                          </td><td rowspan="1" colspan="1">2.07</td><td rowspan="1" colspan="1">Fig. <xref ref-type="fig" rid="F1">1</xref> (<xref ref-type="bibr" rid="B2">Anisyutkin 2014</xref>)</td></tr><tr><td rowspan="1" colspan="1"><italic><tp:taxon-name><tp:taxon-name-part taxon-name-part-type="genus" reg="Mesodiplatys">M.</tp:taxon-name-part><tp:taxon-name-part taxon-name-part-type="species" reg="falcifer">falcifer</tp:taxon-name-part></tp:taxon-name></italic> sp. n.</td><td rowspan="1" colspan="1">2.50</td><td rowspan="1" colspan="1">Fig. <xref ref-type="fig" rid="F1">1</xref> (this study)</td></tr><tr><td rowspan="1" colspan="3">
                            <bold>Malagasy species</bold>
                          </td></tr><tr><td rowspan="1" colspan="1">
                            <italic><tp:taxon-name>
                                <tp:taxon-name-part taxon-name-part-type="genus" reg="Mesodiplatys">M.</tp:taxon-name-part>
                                <tp:taxon-name-part taxon-name-part-type="species" reg="nanus">nanus</tp:taxon-name-part>
                              </tp:taxon-name></italic>
                          </td><td rowspan="1" colspan="1">1.99</td><td rowspan="1" colspan="1">Fig. <xref ref-type="fig" rid="F2">7</xref> (<xref ref-type="bibr" rid="B6">Brindle 1966</xref>)</td></tr><tr><td rowspan="1" colspan="1">
                            <italic><tp:taxon-name>
                                <tp:taxon-name-part taxon-name-part-type="genus" reg="Mesodiplatys">M.</tp:taxon-name-part>
                                <tp:taxon-name-part taxon-name-part-type="species" reg="insularis">insularis</tp:taxon-name-part>
                              </tp:taxon-name></italic>
                          </td><td rowspan="1" colspan="1">1.61</td><td rowspan="1" colspan="1">Fig. <xref ref-type="fig" rid="F3">16</xref> (this study)</td></tr><tr><td rowspan="1" colspan="1">
                            <italic><tp:taxon-name>
                                <tp:taxon-name-part taxon-name-part-type="genus" reg="Mesodiplatys">M.</tp:taxon-name-part>
                                <tp:taxon-name-part taxon-name-part-type="species" reg="olsufiewi">olsufiewi</tp:taxon-name-part>
                              </tp:taxon-name></italic>
                          </td><td rowspan="1" colspan="1">0.69</td><td rowspan="1" colspan="1">Fig. <xref ref-type="fig" rid="F1">1</xref> (<xref ref-type="bibr" rid="B7">Brindle 1967</xref>)</td></tr><tr><td rowspan="1" colspan="1">
                            <italic><tp:taxon-name>
                                <tp:taxon-name-part taxon-name-part-type="genus" reg="Mesodiplatys">M.</tp:taxon-name-part>
                                <tp:taxon-name-part taxon-name-part-type="species" reg="longicornis">longicornis</tp:taxon-name-part>
                              </tp:taxon-name></italic>
                          </td><td rowspan="1" colspan="1">1.35</td><td rowspan="1" colspan="1">Fig. <xref ref-type="fig" rid="F3">16</xref> (<xref ref-type="bibr" rid="B21">Hincks 1955</xref>)</td></tr><tr><td rowspan="1" colspan="1">
                            <italic><tp:taxon-name>
                                <tp:taxon-name-part taxon-name-part-type="genus" reg="Mesodiplatys">M.</tp:taxon-name-part>
                                <tp:taxon-name-part taxon-name-part-type="species" reg="gracillimus">gracillimus</tp:taxon-name-part>
                              </tp:taxon-name></italic>
                          </td><td rowspan="1" colspan="1">1.75</td><td rowspan="1" colspan="1">Fig. <xref ref-type="fig" rid="F1">4</xref> (<xref ref-type="bibr" rid="B6">Brindle 1966</xref>)</td></tr><tr><td rowspan="1" colspan="1">
                            <italic><tp:taxon-name>
                                <tp:taxon-name-part taxon-name-part-type="genus" reg="Mesodiplatys">M.</tp:taxon-name-part>
                                <tp:taxon-name-part taxon-name-part-type="species" reg="mucronatus">mucronatus</tp:taxon-name-part>
                              </tp:taxon-name></italic>
                          </td><td rowspan="1" colspan="1">1.35</td><td rowspan="1" colspan="1">Fig. <xref ref-type="fig" rid="F1">4</xref> (<xref ref-type="bibr" rid="B8">Brindle 1969</xref>)</td></tr><tr><td rowspan="1" colspan="1">
                            <italic><tp:taxon-name>
                                <tp:taxon-name-part taxon-name-part-type="genus" reg="Mesodiplatys">M.</tp:taxon-name-part>
                                <tp:taxon-name-part taxon-name-part-type="species" reg="major">major</tp:taxon-name-part>
                              </tp:taxon-name></italic>
                          </td><td rowspan="1" colspan="1">1.27</td><td rowspan="1" colspan="1">Fig. <xref ref-type="fig" rid="F1">1</xref> (<xref ref-type="bibr" rid="B6">Brindle 1966</xref>)</td></tr><tr><td rowspan="1" colspan="1">
                            <italic><tp:taxon-name>
                                <tp:taxon-name-part taxon-name-part-type="genus" reg="Mesodiplatys">M.</tp:taxon-name-part>
                                <tp:taxon-name-part taxon-name-part-type="species" reg="raharizoninai">raharizoninai</tp:taxon-name-part>
                              </tp:taxon-name></italic>
                          </td><td rowspan="1" colspan="1">1.90</td><td rowspan="1" colspan="1">Fig. <xref ref-type="fig" rid="F1">5</xref> (<xref ref-type="bibr" rid="B8">Brindle 1969</xref>)</td></tr></tbody></table></table-wrap><fig id="F1" position="float" orientation="portrait"><label>Figures 1–6.</label><caption><p><italic><tp:taxon-name><tp:taxon-name-part taxon-name-part-type="genus" reg="Mesodiplatys">Mesodiplatys</tp:taxon-name-part><tp:taxon-name-part taxon-name-part-type="species" reg="falcifer">falcifer</tp:taxon-name-part></tp:taxon-name></italic> sp. n. (male, holotype): <bold>1</bold> head, thorax, and proximal part of abdomen <bold>2</bold> proximal part of left antenna <bold>3</bold> thoracic sternites <bold>4</bold> penultimate abdominal sternite <bold>5</bold> ultimate abdominal tergite and forceps <bold>6</bold> genitalia. Abbreviations: <abbrev xmlns:xlink="http://www.w3.org/1999/xlink" xlink:title="eye length" xlink:type="simple">EL</abbrev>, eye length; <abbrev xmlns:xlink="http://www.w3.org/1999/xlink" xlink:title="post-ocular length" xlink:type="simple">POL</abbrev>, post-ocular length. Scale bars: 1 mm (<bold>1)</bold>; 0.5 mm (<bold>2–5)</bold>; 250 μm (<bold>6).</bold></p></caption><graphic xmlns:xlink="http://www.w3.org/1999/xlink" xlink:href="zookeys-790-087-g001.jpg" position="float" orientation="portrait" xlink:type="simple" id="oo_235127.jpg"/></fig><fig id="F2" position="float" orientation="portrait"><label>Figures 7–14.</label><caption><p><italic><tp:taxon-name><tp:taxon-name-part taxon-name-part-type="genus" reg="Mesodiplatys">Mesodiplatys</tp:taxon-name-part><tp:taxon-name-part taxon-name-part-type="species" reg="falcifer">falcifer</tp:taxon-name-part></tp:taxon-name></italic> sp. n. (male, holotype): <bold>7</bold> habitus <bold>8</bold> head, thorax, and tegmina <bold>9</bold> right hind leg <bold>10</bold> tergites of post-abdomen and forceps <bold>11</bold> sternites of post-abdomen and forceps <bold>12</bold> general view of genitalia <bold>13</bold> right parameres and basal part of virga <bold>14</bold> sickle-shaped sclerite in right penis lobe (Fig. <xref ref-type="fig" rid="F2">14</xref>). Abbreviations: pm, paramere; ss, sickle-shaped sclerite; vg, virga. Scale bars: 2 mm (<bold>7)</bold>; 1 mm (<bold>8–11</bold>); 250 μm (<bold>12)</bold> ; 100 μm (<bold>13, 14)</bold>.</p></caption><graphic xmlns:xlink="http://www.w3.org/1999/xlink" xlink:href="zookeys-790-087-g002.jpg" position="float" orientation="portrait" xlink:type="simple" id="oo_235128.jpg"/></fig><p><bold><italic>Female.</italic></bold> Unknown.</p></tp:treatment-sec><tp:treatment-sec sec-type="remarks" id="SECID0E5XAE"><title>Remarks.</title><p><italic><tp:taxon-name><tp:taxon-name-part taxon-name-part-type="genus" reg="Mesodiplatys">Mesodiplatys</tp:taxon-name-part><tp:taxon-name-part taxon-name-part-type="species" reg="falcifer">falcifer</tp:taxon-name-part></tp:taxon-name></italic> sp. n. is apparently allied to <italic><tp:taxon-name><tp:taxon-name-part taxon-name-part-type="genus" reg="Mesodiplatys">M.</tp:taxon-name-part><tp:taxon-name-part taxon-name-part-type="species" reg="venado">venado</tp:taxon-name-part></tp:taxon-name></italic> Anisyutkin, 2014 recorded from Peru. However, in addition to the characteristic sickle-shaped sclerite in the penis lobe, the former species is distinguished from the latter by possession of triangular parameres, penultimate sternite with truncated posterior margin, and pale coloration of the pronotum. This new species is also differentiated from all Malagasy members of the genus with the combination of the following characters: sickle-shaped, distinct sclerite in penis lobe; notably short parameres lacking dentiform curvature near base on inner margin and its articulation with main body of genitalia perpendicular to its anterior-posterior axis; eyes notably longer than <abbrev xmlns:xlink="http://www.w3.org/1999/xlink" xlink:title="post-ocular length" xlink:type="simple">POL</abbrev> (Table <xref ref-type="table" rid="T2">2</xref>); and uniformly pale pronotum with darker tegmina.</p><p>Previous authors have noted that the male of the Malagasy species <italic><tp:taxon-name><tp:taxon-name-part taxon-name-part-type="genus" reg="Mesodiplatys">M.</tp:taxon-name-part><tp:taxon-name-part taxon-name-part-type="species" reg="insularis">insularis</tp:taxon-name-part></tp:taxon-name></italic> (Borelli, 1932) has conspicuously large eyes, twice the <abbrev xmlns:xlink="http://www.w3.org/1999/xlink" xlink:title="post-ocular length" xlink:type="simple">POL</abbrev> in length (<xref ref-type="bibr" rid="B21">Hincks 1955</xref>; <xref ref-type="bibr" rid="B6">Brindle 1966</xref>, <xref ref-type="bibr" rid="B8">1969</xref>). However, our reexamination of the holotype (male: Figure <xref ref-type="fig" rid="F3">15</xref>) at <abbrev xmlns:xlink="http://www.w3.org/1999/xlink" content-type="institution" xlink:title="Zoological Museum" id="ABBRID0E2ZAE" xlink:type="simple">ZMH</abbrev> revealed that its eye length is only 1.6 times the <abbrev xmlns:xlink="http://www.w3.org/1999/xlink" xlink:title="post-ocular length" xlink:type="simple">POL</abbrev> (Figure <xref ref-type="fig" rid="F3">16</xref>), shorter than those of the two South American species (2.07–2.50) and some Malagasy species including <italic><tp:taxon-name><tp:taxon-name-part taxon-name-part-type="genus" reg="Mesodiplatys">M.</tp:taxon-name-part><tp:taxon-name-part taxon-name-part-type="species" reg="nanus">nanus</tp:taxon-name-part></tp:taxon-name></italic> (Burr, 1914) and <italic><tp:taxon-name><tp:taxon-name-part taxon-name-part-type="genus" reg="Mesodiplatys">M.</tp:taxon-name-part><tp:taxon-name-part taxon-name-part-type="species" reg="raharizoninai">raharizoninai</tp:taxon-name-part></tp:taxon-name></italic> (Brindle, 1966) (Table <xref ref-type="table" rid="T2">2</xref>). The genitalia of this species have not been illustrated. Although Borelli (1932) briefly described their characteristics including simple parameres and very long virga branches, the holotype does not include genitalia, which were likely removed from the main body. We were unable to locate any other slide-mounted materials derived from this specimen within the <abbrev xmlns:xlink="http://www.w3.org/1999/xlink" content-type="institution" xlink:title="Zoological Museum" id="ABBRID0E51AE" xlink:type="simple">ZMH</abbrev> collection.</p><fig id="F3" position="float" orientation="portrait"><label>Figures 15–20.</label><caption><p><bold>15, 16</bold><italic><tp:taxon-name><tp:taxon-name-part taxon-name-part-type="genus" reg="Mesodiplatys">Mesodiplatys</tp:taxon-name-part><tp:taxon-name-part taxon-name-part-type="species" reg="insularis">insularis</tp:taxon-name-part></tp:taxon-name></italic> (Borelli, 1932) (male, holotype): <bold>15</bold> habitus <bold>16</bold> head, thorax, and proximal part of abdomen. <bold>17–20</bold><italic><tp:taxon-name><tp:taxon-name-part taxon-name-part-type="genus" reg="Mesodiplatys">Mesodiplatys</tp:taxon-name-part><tp:taxon-name-part taxon-name-part-type="species" reg="insularis">insularis</tp:taxon-name-part></tp:taxon-name></italic> (female, paratype): <bold>17</bold> habitus from above <bold>18</bold> thorax and proximal part of tegmina <bold>19</bold> habitus from below <bold>20</bold> metasternum. Blue arrowheads in <bold>18</bold> indicate spiny ridges. Broken line in <bold>20</bold> indicates the posterior margin of the metasternum. Scale bar: 2 mm.</p></caption><graphic xmlns:xlink="http://www.w3.org/1999/xlink" xlink:href="zookeys-790-087-g003.jpg" position="float" orientation="portrait" xlink:type="simple" id="oo_235129.jpg"/></fig><p>Thoracic traits, other than the shapes of the pronotum and tegmen, have not been described in detail for any Malagasy members of <italic><tp:taxon-name><tp:taxon-name-part taxon-name-part-type="genus" reg="Mesodiplatys">Mesodiplatys</tp:taxon-name-part></tp:taxon-name></italic> (<xref ref-type="bibr" rid="B9">Burr 1904</xref>, <xref ref-type="bibr" rid="B10">1911</xref>, <xref ref-type="bibr" rid="B11">1914</xref>; <xref ref-type="bibr" rid="B4">Borelli 1932a</xref>,<xref ref-type="bibr" rid="B5">b</xref>; <xref ref-type="bibr" rid="B20">Hincks 1953</xref>, <xref ref-type="bibr" rid="B21">1955</xref>, <xref ref-type="bibr" rid="B22">1957</xref>; <xref ref-type="bibr" rid="B6">Brindle 1966</xref>, <xref ref-type="bibr" rid="B7">1967</xref>, <xref ref-type="bibr" rid="B8">1969</xref>; <xref ref-type="bibr" rid="B32">Steinmann 1974</xref>, <xref ref-type="bibr" rid="B33">1986a</xref>,<xref ref-type="bibr" rid="B34">b</xref>). In the single paratype female of this species (Figs <xref ref-type="fig" rid="F3">17</xref>, <xref ref-type="fig" rid="F3">19</xref>), which has been preserved in ethanol, well-developed spiny ridges are visible through the tegmina (Figure <xref ref-type="fig" rid="F3">18</xref>). The morphologies of the thoracic sternites of this paratype are essentially similar to those of <italic><tp:taxon-name><tp:taxon-name-part taxon-name-part-type="genus" reg="Mesodiplatys">M.</tp:taxon-name-part><tp:taxon-name-part taxon-name-part-type="species" reg="falcifer">falcifer</tp:taxon-name-part></tp:taxon-name></italic> sp. n., including conspicuous emargination at the middle of the posterior margin of the metasternum (Figure <xref ref-type="fig" rid="F3">20</xref>). As another candidate member of <italic><tp:taxon-name><tp:taxon-name-part taxon-name-part-type="genus" reg="Mesodiplatys">Mesodiplatys</tp:taxon-name-part></tp:taxon-name></italic>, <italic><tp:taxon-name><tp:taxon-name-part taxon-name-part-type="genus" reg="Diplatys">Diplatys</tp:taxon-name-part><tp:taxon-name-part taxon-name-part-type="species" reg="viator">viator</tp:taxon-name-part></tp:taxon-name></italic> Burr, 1904 has been reported from Madagascar. However, this species was described based only on a broken and discolored female specimen. <xref ref-type="bibr" rid="B21">Hincks (1955)</xref> treated <italic><tp:taxon-name><tp:taxon-name-part taxon-name-part-type="genus" reg="Diplatys">Diplatys</tp:taxon-name-part><tp:taxon-name-part taxon-name-part-type="species" reg="hova">hova</tp:taxon-name-part></tp:taxon-name></italic> Burr, 1914, which was also described <!--PageBreak-->from a single male collected in Madagascar, as a junior synonym of <italic><tp:taxon-name><tp:taxon-name-part taxon-name-part-type="genus" reg="Diplatys">D.</tp:taxon-name-part><tp:taxon-name-part taxon-name-part-type="species" reg="viator">viator</tp:taxon-name-part></tp:taxon-name></italic>. Although Hincks found a possible female specimen of this species in Burr’s collection, he failed to trace the male holotype, leaving the position of this species doubtful.</p><p>
                    <bold>Key to known <italic><tp:taxon-name><tp:taxon-name-part taxon-name-part-type="genus" reg="Mesodiplatys">Mesodiplatys</tp:taxon-name-part></tp:taxon-name></italic> species (males only)</bold>
                  </p><table-wrap content-type="key" position="anchor" orientation="portrait"><table id="TID0EXLAC" rules="all"><tbody><tr><td rowspan="1" colspan="1">1</td><td rowspan="1" colspan="1">Both pronotum and tegmina uniformly yellow or yellowish brown</td><td rowspan="1" colspan="1">
                            <bold>2</bold>
                          </td></tr><tr><td rowspan="1" colspan="1">–</td><td rowspan="1" colspan="1">Pronotum and/or tegmina uniformly blackish or dark brown, or pale brown with darker markings</td><td rowspan="1" colspan="1">
                            <bold>6</bold>
                          </td></tr><tr><td rowspan="1" colspan="1">2</td><td rowspan="1" colspan="1">Small species, 9 mm or smaller in total length (including forceps)</td><td rowspan="1" colspan="1">
                            <bold>3</bold>
                          </td></tr><tr><td rowspan="1" colspan="1">–</td><td rowspan="1" colspan="1">Large species, 14 mm or larger in total length (including forceps)</td><td rowspan="1" colspan="1">
                            <bold>4</bold>
                          </td></tr><tr><td rowspan="1" colspan="1">3</td><td rowspan="1" colspan="1">Virga short, not exceeding base of genitalia when in repose. Mucro at distal apex of parameres. No conspicuous denticulated sclerite in the penis lobe</td><td rowspan="1" colspan="1">
                            <bold><italic><tp:taxon-name><tp:taxon-name-part taxon-name-part-type="genus" reg="Mesodiplatys">Mesodiplatys</tp:taxon-name-part><tp:taxon-name-part taxon-name-part-type="species" reg="mucronatus">mucronatus</tp:taxon-name-part></tp:taxon-name></italic> (Hincks, 1957)</bold>
                          </td></tr><tr><td rowspan="1" colspan="1">–</td><td rowspan="1" colspan="1">Virga relatively long, apparently exceeding base of genitalia. No mucro at distal apex of parameres. Rectangular denticulated sclerite in the penis lobe</td><td rowspan="1" colspan="1">
                            <bold><italic><tp:taxon-name><tp:taxon-name-part taxon-name-part-type="genus" reg="Mesodiplatys">Mesodiplatys</tp:taxon-name-part><tp:taxon-name-part taxon-name-part-type="species" reg="nanus">nanus</tp:taxon-name-part></tp:taxon-name></italic> (Burr, 1914)</bold>
                          </td></tr><!--PageBreak--><tr><td rowspan="1" colspan="1">4</td><td rowspan="1" colspan="1">Penultimate sternite truncate, not sinuated or notched at the middle of the posterior margin</td><td rowspan="1" colspan="1">
                            <bold><italic><tp:taxon-name><tp:taxon-name-part taxon-name-part-type="genus" reg="Mesodiplatys">Mesodiplatys</tp:taxon-name-part><tp:taxon-name-part taxon-name-part-type="species" reg="raharizoninai">raharizoninai</tp:taxon-name-part></tp:taxon-name></italic> (Brindle, 1966)</bold>
                          </td></tr><tr><td rowspan="1" colspan="1">–</td><td rowspan="1" colspan="1">Posterior margin of penultimate sternite weakly sinuated at the middle, or with conspicuous emargination</td><td rowspan="1" colspan="1">
                            <bold>5</bold>
                          </td></tr><tr><td rowspan="1" colspan="1">5</td><td rowspan="1" colspan="1">Pronotum more than 1.5 times as long as broad</td><td rowspan="1" colspan="1">
                            <bold><italic><tp:taxon-name><tp:taxon-name-part taxon-name-part-type="genus" reg="Mesodiplatys">Mesodiplatys</tp:taxon-name-part><tp:taxon-name-part taxon-name-part-type="species" reg="longicornis">longicornis</tp:taxon-name-part></tp:taxon-name></italic> (Hincks, 1955)</bold>
                          </td></tr><tr><td rowspan="1" colspan="1">–</td><td rowspan="1" colspan="1">Pronotum almost quadrate, slightly longer than broad (Fig. <xref ref-type="fig" rid="F3">16</xref>)</td><td rowspan="1" colspan="1">
                            <bold><italic><tp:taxon-name><tp:taxon-name-part taxon-name-part-type="genus" reg="Mesodiplatys">Mesodiplatys</tp:taxon-name-part><tp:taxon-name-part taxon-name-part-type="species" reg="insularis">insularis</tp:taxon-name-part></tp:taxon-name></italic> (Borelli, 1932)</bold>
                          </td></tr><tr><td rowspan="1" colspan="1">6</td><td rowspan="1" colspan="1">Eyes very small, shorter than post-ocular length. Body shiny and black</td><td rowspan="1" colspan="1">
                            <bold><italic><tp:taxon-name><tp:taxon-name-part taxon-name-part-type="genus" reg="Mesodiplatys">Mesodiplatys</tp:taxon-name-part><tp:taxon-name-part taxon-name-part-type="species" reg="olsufiewi">olsufiewi</tp:taxon-name-part></tp:taxon-name></italic> (Borelli, 1932)</bold>
                          </td></tr><tr><td rowspan="1" colspan="1">–</td><td rowspan="1" colspan="1">Eyes large, longer than post-ocular length. Body not shiny and black</td><td rowspan="1" colspan="1">
                            <bold>7</bold>
                          </td></tr><tr><td rowspan="1" colspan="1">7</td><td rowspan="1" colspan="1">Tegmina blackish, with conspicuous yellow marking at center</td><td rowspan="1" colspan="1">
                            <bold><italic><tp:taxon-name><tp:taxon-name-part taxon-name-part-type="genus" reg="Mesodiplatys">Mesodiplatys</tp:taxon-name-part><tp:taxon-name-part taxon-name-part-type="species" reg="gracillimus">gracillimus</tp:taxon-name-part></tp:taxon-name></italic> (Hincks, 1957)</bold>
                          </td></tr><tr><td rowspan="1" colspan="1">–</td><td rowspan="1" colspan="1">Tegmina not blackish. If blackish, then without conspicuous yellow marking at center</td><td rowspan="1" colspan="1">
                            <bold>8</bold>
                          </td></tr><tr><td rowspan="1" colspan="1">8</td><td rowspan="1" colspan="1">Minute dentiform curvature near base on inner margin of parameres. Forceps macrolabic, asymmetrical, with left branch more strongly curved than right</td><td rowspan="1" colspan="1">
                            <bold><italic><tp:taxon-name><tp:taxon-name-part taxon-name-part-type="genus" reg="Mesodiplatys">Mesodiplatys</tp:taxon-name-part><tp:taxon-name-part taxon-name-part-type="species" reg="major">major</tp:taxon-name-part></tp:taxon-name></italic> (Brindle, 1966)</bold>
                          </td></tr><tr><td rowspan="1" colspan="1">–</td><td rowspan="1" colspan="1">Inner margin of parameres uniformly rounded without dentiform curvature. Forceps symmetrical</td><td rowspan="1" colspan="1">
                            <bold>9</bold>
                          </td></tr><tr><td rowspan="1" colspan="1">9</td><td rowspan="1" colspan="1">Penis lobe lacks accessory sclerites. Posterior margin of penultimate sternite with conspicuous emargination at the middle. Pronotum, dark brownish. Paramere obtuse, thumb-shaped</td><td rowspan="1" colspan="1">
                            <bold><italic><tp:taxon-name><tp:taxon-name-part taxon-name-part-type="genus" reg="Mesodiplatys">Mesodiplatys</tp:taxon-name-part><tp:taxon-name-part taxon-name-part-type="species" reg="venado">venado</tp:taxon-name-part></tp:taxon-name></italic> Anisyutkin, 2014</bold>
                          </td></tr><tr><td rowspan="1" colspan="1">–</td><td rowspan="1" colspan="1">Sickle-shaped sclerite in penis lobe. Penultimate sternite truncate, not sinuated at the middle of posterior margin. Pronotum pale. Parameres subtriangular</td><td rowspan="1" colspan="1">
                            <bold><italic><tp:taxon-name><tp:taxon-name-part taxon-name-part-type="genus" reg="Mesodiplatys">Mesodiplatys</tp:taxon-name-part><tp:taxon-name-part taxon-name-part-type="species" reg="falcifer">falcifer</tp:taxon-name-part></tp:taxon-name></italic> Kamimura, sp. n.</bold>
                          </td></tr></tbody></table></table-wrap></tp:treatment-sec><tp:treatment-sec sec-type="etymology" id="SECID0EBNAG"><title>Etymology.</title><p>The species epithet refers to the sickle- or falx-shaped sclerite in the penis lobe, which is characteristic to this new species among the species of the genus <italic><tp:taxon-name><tp:taxon-name-part taxon-name-part-type="genus" reg="Mesodiplatys">Mesodiplatys</tp:taxon-name-part></tp:taxon-name></italic> known to date.</p></tp:treatment-sec><tp:treatment-sec sec-type="distribution" id="SECID0EONAG"><title>Distribution.</title><p>Bahia, Brazil.</p></tp:treatment-sec><ref-list><ref id="B2"><mixed-citation xmlns:xlink="http://www.w3.org/1999/xlink" xlink:type="simple"><person-group><name name-style="western"><surname>Anisyutkin</surname><given-names>LN</given-names></name></person-group> (<year>2014</year>) <italic><tp:taxon-name><tp:taxon-name-part taxon-name-part-type="genus">Mesodiplatys</tp:taxon-name-part><tp:taxon-name-part taxon-name-part-type="species">venado</tp:taxon-name-part></tp:taxon-name></italic> sp. nov. (<tp:taxon-name><tp:taxon-name-part taxon-name-part-type="order">Dermaptera</tp:taxon-name-part></tp:taxon-name>: <tp:taxon-name><tp:taxon-name-part taxon-name-part-type="family">Diplatyidae</tp:taxon-name-part></tp:taxon-name>), probable evidence of contact between Neotropical and Malagasy faunas. Zookeys 3794: 593‒599. <ext-link xlink:type="simple" ext-link-type="doi" xlink:href="10.11646/zootaxa.3794.4.11">https://doi.org/10.11646/zootaxa.3794.4.11</ext-link></mixed-citation></ref><ref id="B6"><mixed-citation xmlns:xlink="http://www.w3.org/1999/xlink" xlink:type="simple"><person-group><name name-style="western"><surname>Brindle</surname><given-names>A</given-names></name></person-group> (<year>1966</year>) <article-title>The <tp:taxon-name><tp:taxon-name-part taxon-name-part-type="order">Dermaptera</tp:taxon-name-part></tp:taxon-name> of Madagascar.</article-title><source>Transactions of the Royal Entomological Society of London</source><volume>118</volume>: <fpage>221</fpage>–<lpage>259</lpage>. <ext-link xlink:type="simple" ext-link-type="doi" xlink:href="10.1111/j.1365-2311.1966.tb02305.x">https://doi.org/10.1111/j.1365-2311.1966.tb02305.x</ext-link></mixed-citation></ref><ref id="B7"><mixed-citation xmlns:xlink="http://www.w3.org/1999/xlink" xlink:type="simple"><person-group><name name-style="western"><surname>Brindle</surname><given-names>A</given-names></name></person-group> (<year>1967</year>) <article-title>A designation of a neo-type for <italic><tp:taxon-name><tp:taxon-name-part taxon-name-part-type="genus">Diplatys</tp:taxon-name-part><tp:taxon-name-part taxon-name-part-type="species">olsofiewi</tp:taxon-name-part></tp:taxon-name></italic> Borelli (<tp:taxon-name><tp:taxon-name-part taxon-name-part-type="order">Dermaptera</tp:taxon-name-part></tp:taxon-name>, <tp:taxon-name><tp:taxon-name-part taxon-name-part-type="family">Diplatyidae</tp:taxon-name-part></tp:taxon-name>), with a redescription of the species.</article-title><source>Entomologist’s Monthly Magazine</source><volume>103</volume>: <fpage>73</fpage>–<lpage>76</lpage>.</mixed-citation></ref><ref id="B21"><mixed-citation xmlns:xlink="http://www.w3.org/1999/xlink" xlink:type="simple"><person-group><name name-style="western"><surname>Hincks</surname><given-names>WD</given-names></name></person-group> (<year>1955</year>) <source>A Systematic Monograph of the <tp:taxon-name><tp:taxon-name-part taxon-name-part-type="order">Dermaptera</tp:taxon-name-part></tp:taxon-name> of the World. Part I. <tp:taxon-name><tp:taxon-name-part taxon-name-part-type="family">Pygidicranidae</tp:taxon-name-part></tp:taxon-name>. Subfamily <tp:taxon-name><tp:taxon-name-part taxon-name-part-type="subfamily">Diplatyinae</tp:taxon-name-part></tp:taxon-name>.</source><publisher-name>British Museum (Natural History)</publisher-name>, <publisher-loc>London</publisher-loc>, <size units="page">132 pp</size>.</mixed-citation></ref><ref id="B8"><mixed-citation xmlns:xlink="http://www.w3.org/1999/xlink" xlink:type="simple"><person-group><name name-style="western"><surname>Brindle</surname><given-names>A</given-names></name></person-group> (<year>1969</year>) <article-title><tp:taxon-name><tp:taxon-name-part taxon-name-part-type="order">Dermaptera</tp:taxon-name-part></tp:taxon-name>.</article-title><source>Fauna de Madagascar, Paris</source><volume>30</volume>: <fpage>1</fpage>–<lpage>112</lpage>.</mixed-citation></ref><ref id="B15"><mixed-citation xmlns:xlink="http://www.w3.org/1999/xlink" xlink:type="simple"><person-group><name name-style="western"><surname>Haas</surname><given-names>F</given-names></name></person-group> (<year>1995</year>) <article-title>The phylogeny of the <tp:taxon-name><tp:taxon-name-part taxon-name-part-type="suborder">Forficulina</tp:taxon-name-part></tp:taxon-name>, a suborder of the <tp:taxon-name><tp:taxon-name-part taxon-name-part-type="order">Dermaptera</tp:taxon-name-part></tp:taxon-name>.</article-title><source>Systematic Entomology</source><volume>20</volume>: <fpage>85</fpage>–<lpage>98</lpage>. <ext-link xlink:type="simple" ext-link-type="doi" xlink:href="10.1111/j.1365-3113.1995.tb00085.x">https://doi.org/10.1111/j.1365-3113.1995.tb00085.x</ext-link></mixed-citation></ref><ref id="B9"><mixed-citation xmlns:xlink="http://www.w3.org/1999/xlink" xlink:type="simple"><person-group><name name-style="western"><surname>Burr</surname><given-names>M</given-names></name></person-group> (<year>1904</year>) <article-title>Observations on the <tp:taxon-name><tp:taxon-name-part taxon-name-part-type="order">Dermatoptera</tp:taxon-name-part></tp:taxon-name>, including revisions of several genera and descriptions of New Genera and Species.</article-title><source>Transactions of the Entomological Society of London</source><volume>1904</volume>: <fpage>277</fpage>–<lpage>322</lpage>. <ext-link xlink:type="simple" ext-link-type="doi" xlink:href="10.1111/j.1365-2311.1904.tb02747.x">https://doi.org/10.1111/j.1365-2311.1904.tb02747.x</ext-link></mixed-citation></ref><ref id="B10"><mixed-citation xmlns:xlink="http://www.w3.org/1999/xlink" xlink:type="simple"><person-group><name name-style="western"><surname>Burr</surname><given-names>M</given-names></name></person-group> (<year>1911</year>) <article-title>A revision of the genus <italic><tp:taxon-name><tp:taxon-name-part taxon-name-part-type="genus">Diplatys</tp:taxon-name-part></tp:taxon-name></italic> Serville (<tp:taxon-name><tp:taxon-name-part taxon-name-part-type="order">Dermaptera</tp:taxon-name-part></tp:taxon-name>).</article-title><source>Transactions of the Entomological Society of London</source><volume>1911</volume>: <fpage>21</fpage>–<lpage>47</lpage>.</mixed-citation></ref><ref id="B11"><mixed-citation xmlns:xlink="http://www.w3.org/1999/xlink" xlink:type="simple"><person-group><name name-style="western"><surname>Burr</surname><given-names>M</given-names></name></person-group> (<year>1914</year>) <article-title>Notes on the Forficularia. XXIII. More new Species.</article-title><source>Annals and Magazine of Natural History</source><volume>8</volume>: <fpage>420</fpage>–<lpage>428</lpage>. <ext-link xlink:type="simple" ext-link-type="doi" xlink:href="10.1080/00222931408693597">https://doi.org/10.1080/00222931408693597</ext-link></mixed-citation></ref><ref id="B4"><mixed-citation xmlns:xlink="http://www.w3.org/1999/xlink" xlink:type="simple"><person-group><name name-style="western"><surname>Borelli</surname><given-names>A</given-names></name></person-group> (<year>1932a</year>) <article-title>Dermaptères nouveaux du Muséum zoologique de Hamburg.</article-title><source>Konowia</source><volume>11</volume>: <fpage>87</fpage>–<lpage>97</lpage>.</mixed-citation></ref><ref id="B5"><mixed-citation xmlns:xlink="http://www.w3.org/1999/xlink" xlink:type="simple"><person-group><name name-style="western"><surname>Borelli</surname><given-names>A</given-names></name></person-group> (<year>1932b</year>) <article-title>Dermaptères de Madagascar.</article-title><source>Bulletin de la Société des naturalistes luxembourgeois (N Série)</source><volume>26</volume>: <fpage>56</fpage>–<lpage>58</lpage>.</mixed-citation></ref><ref id="B20"><mixed-citation xmlns:xlink="http://www.w3.org/1999/xlink" xlink:type="simple"><person-group><name name-style="western"><surname>Hincks</surname><given-names>WD</given-names></name></person-group> (<year>1953</year>) <article-title>Liste préliminaire des Dermapteres de Madagascar.</article-title><source>Mémoires de l’Institut Scientifique de Madagascar (E)</source><volume>4</volume>: <fpage>361</fpage>–<lpage>382</lpage>.</mixed-citation></ref><ref id="B22"><mixed-citation xmlns:xlink="http://www.w3.org/1999/xlink" xlink:type="simple"><person-group><name name-style="western"><surname>Hincks</surname><given-names>WD</given-names></name></person-group> (<year>1957</year>) <article-title>New species of the genus <italic><tp:taxon-name><tp:taxon-name-part taxon-name-part-type="genus">Diplatys</tp:taxon-name-part></tp:taxon-name></italic> Serville (<tp:taxon-name><tp:taxon-name-part taxon-name-part-type="order">Dermaptera</tp:taxon-name-part></tp:taxon-name>: <tp:taxon-name><tp:taxon-name-part taxon-name-part-type="family">Pygidicranidae</tp:taxon-name-part></tp:taxon-name>).</article-title><source>Proceedings of the Royal Entomological Society of London B</source><volume>26</volume>: <fpage>149</fpage>–<lpage>154</lpage>.</mixed-citation></ref><ref id="B32"><mixed-citation xmlns:xlink="http://www.w3.org/1999/xlink" xlink:type="simple"><person-group><name name-style="western"><surname>Steinmann</surname><given-names>H</given-names></name></person-group> (<year>1974</year>) <article-title>A new generic classification of the species group of <italic><tp:taxon-name><tp:taxon-name-part taxon-name-part-type="genus">Diplatys</tp:taxon-name-part></tp:taxon-name></italic> Serville (<tp:taxon-name><tp:taxon-name-part taxon-name-part-type="order">Dermaptera</tp:taxon-name-part></tp:taxon-name>: <tp:taxon-name><tp:taxon-name-part taxon-name-part-type="family">Pygidicranidae</tp:taxon-name-part></tp:taxon-name>).</article-title><source>Acta Zoologica Academiae Scientiarum Hungaricae</source><volume>20</volume>: <fpage>187</fpage>–<lpage>205</lpage>.</mixed-citation></ref><ref id="B33"><mixed-citation xmlns:xlink="http://www.w3.org/1999/xlink" xlink:type="simple"><person-group><name name-style="western"><surname>Steinmann</surname><given-names>H</given-names></name></person-group> (<year>1986a</year>) <article-title><tp:taxon-name><tp:taxon-name-part taxon-name-part-type="order">Dermaptera</tp:taxon-name-part></tp:taxon-name>. <tp:taxon-name><tp:taxon-name-part taxon-name-part-type="suborder">Catadermaptera</tp:taxon-name-part></tp:taxon-name> I.</article-title><source>Das Tierreich</source><volume>102</volume>: <fpage>1</fpage>–<lpage>343</lpage>.</mixed-citation></ref><ref id="B34"><mixed-citation xmlns:xlink="http://www.w3.org/1999/xlink" xlink:type="simple"><person-group><name name-style="western"><surname>Steinmann</surname><given-names>H</given-names></name></person-group> (<year>1986b</year>) <article-title>A new generic classification for the <italic><tp:taxon-name><tp:taxon-name-part taxon-name-part-type="genus">Diplatys</tp:taxon-name-part></tp:taxon-name></italic> species-groups (<tp:taxon-name><tp:taxon-name-part taxon-name-part-type="order">Dermaptera</tp:taxon-name-part></tp:taxon-name>: <tp:taxon-name><tp:taxon-name-part taxon-name-part-type="family">Pygidicranidae</tp:taxon-name-part></tp:taxon-name>).</article-title><source>Acta Zoologica Hungarica</source><volume>32</volume>: <fpage>169</fpage>–<lpage>179</lpage>.</mixed-citation></ref></ref-list></tp:taxon-treatment>
